# Supplementary material for: MRI-Based Assessment of Brain Tumor Hypoxia: Correlation with Histology
Source: Cancers (Basel). 2023 Dec 27;16(1):138. doi: 10.3390/cancers16010138 (PMC10778427; doi:10.3390/cancers16010138)
Supplement: Supplementary file 1 [file cancers-16-00138-s001.zip]

Archive with 1 entries (1 files):
- cancers-2720704-supplementary.pdf
